# Supplementary material for: Energy-Saving One-Step Pre-Treatment Using an Activated Sodium Percarbonate System and Its Bleaching Mechanism for Cotton Fabric
Source: Materials (Basel). 2022 Aug 25;15(17):5849. doi: 10.3390/ma15175849 (PMC9457162; doi:10.3390/ma15175849)
Supplement: Supplementary file 1 [file materials-15-05849-s001.zip]

Archive with 1 entries (1 files):
- materials-1835462-supplementary.pdf
